# Supplementary material for: Diabetes Burden in the Middle East and North Africa Region, 1990–2023: An Ecological Time-Trend Analysis of GBD Estimates
Source: Medicina (Kaunas). 2026 Jul 13;62(7):1352. doi: 10.3390/medicina62071352 (PMC13414397; doi:10.3390/medicina62071352)
Supplement: Supplementary file 1 [file medicina-62-01352-s001.zip]

Archive with 1 entries (1 files):
- medicina-4383699-supplementary.pdf
